# Supplementary material for: deepPERFECT: Novel Deep Learning CT Synthesis Method for Expeditious Pancreatic Cancer Radiotherapy
Source: Cancers (Basel). 2023 Jun 5;15(11):3061. doi: 10.3390/cancers15113061 (PMC10252954; doi:10.3390/cancers15113061)
Supplement: Supplementary file 1 [file cancers-15-03061-s001.zip]

Archive with 1 entries (1 files):
- cancers-2360739-supplementary.pdf
